# Supplementary material for: KNOX Genes Were Involved in Regulating Axillary Bud Formation of Chrysanthemum × morifolium
Source: Int J Mol Sci. 2023 Apr 11;24(8):7081. doi: 10.3390/ijms24087081 (PMC10138332; doi:10.3390/ijms24087081)
Supplement: Supplementary file 1 [file ijms-24-07081-s001.zip]

Archive with 1 entries (1 files):
- ijms-2331326-supplementary.docx
